# Supplementary material for: Early Use of ECMO for Refractory Kounis Syndrome Concealed by General Anesthesia—A Case Report
Source: Medicina (Kaunas). 2022 Jun 2;58(6):759. doi: 10.3390/medicina58060759 (PMC9227982; doi:10.3390/medicina58060759)
Supplement: Supplementary file 1 [file medicina-58-00759-s001.zip]

Archive with 1 entries (1 files):
- supplemental_figures and legend(Eng edited).pptx
